# Supplementary material for: The Terrific Skink bite force suggests insularity as a likely driver to exceptional resource use
Source: Sci Rep. 2022 Mar 17;12:4596. doi: 10.1038/s41598-022-08148-6 (PMC8930981; doi:10.1038/s41598-022-08148-6)
Supplement: Supplementary file 3 — Supplementary Information 3. [file 41598_2022_8148_MOESM3_ESM.odt]

Supplementary Table S2.
Bibliography of lizards predating on crabs.
Family
Species

Crab (family/genus/species)
Habitat

Reference

Anguidae
Diploglossus millepunctatus
Grapsus grapsus
Marine
López-Victoria M, Herrón PA, Botello JC. 2011. Notes on the ecology of the lizards from Malpelo Island, Colombia. Bol. Invest. Mar. Cost. 40, 79-89.
Anguidae
Ophisaurus ventralis
Uca pugnax
Marine
Watts MW, Steen DA. 2019. Ophisaurus ventralis (Eastern Glass Lizard). Diet. Herpetol. Rev. 50, 788.
Dactyloidae
Anolis agassizi
?
Marine
López-Victoria M, Herrón PA, Botello JC. 2011. Notes on the ecology of the lizards from Malpelo Island, Colombia. Bol. Invest. Mar. Cost. 40, 79-89.
Iguanidae
Iguana iguana
Uca spp.
Marine
Mayfield AE, Marcano-Vega H, Lugo AE. 2021. Regional Summaries: Southeast and Caribbean. In: Poland, Therese M.; Patel-Weynand, Toral; Finch, Deborah M.; Ford Miniat, Chelcy; Hayes, Deborah C.; Lopez, Vanessa M., eds. Invasive Species in Forests and Rangelands of the United States: A Comprehensive Science Synthesis for the United States Forest Sector. Heidelberg, Germany: Springer International Publishing: 426-455. Appendix., 426-455.

Govender Y, Muñoz MC, Ramirez Camejo LA, Puente-Rolon AR, Cuevas E, Sternber L. 2012. An isotopic study of diet and muscles of the Green Iguana (Iguana iguana) in Puerto Rico. J. Herpet. 46, 167-170.
Iguanidae
Cyclura nubila
Cardisoma guandhumi
Land
Beovides-Casas K, Mancina CA. 2006. Natural history and morphometry of the Cuban iguana (Cyclura nubila Gray, 1831) in Cayo Sijú, Cuba. Anim. Biodivers. Conser. 29,  1-8.
Iguanidae
Cyclura rileyi
Grapsus grapsus
Marine
Gaskins LC, Silliman BR. 2015. Crab predation by the San Salvador rock iguana (Cyclura rileyi), Herpet. Bull. 132, 27.
Iguanidae
Cyclura carinata
Hermit crabs
(legs)
Marine
Auffenberg W. 1982. Feeding strategy of the Caicos Ground Iguana, Cyclura carinata. In Iguanas of the World: Their Behavior, Ecology and Conservation. Burghardt, G.M. & Rand, A.S. (Eds.). Noyes Publications, pp 84– 116, Park Ridge, New Jersey, USA.
Iguanidae
Ctenosaura similis
Ocypode gaudichaudii
Marine
Arndt RG. 1999. Predation by the black iguana (Ctenosaura similis) on the painted ghost crab (Ocypode gaudichaudii) in Costa Rica. Fla. Scientist 62, 111-114
Leiocephalidae
Leiocephalus carinatus
?
?
De Armas L. 1897. Notas sobre la alimentación de Leiocephalus carinatus cayensis (Sauria : Iguanidae). Poeyana 350, 1-7.
Scincidae
Amphiglossus astrolabi
?
Mangrove
Naish D. 2016. The Madagascan skink Amphiglossus eats crabs. Sci. Am. https://blogs.scientificamerican.com/tetrapod-zoology/the-madagascan-skink-amphiglossus-eats-crabs/
Scincidae
Amphiglossus reticulatus
?
Mangrove
This study
Scincidae
Emoia atrocostata
?


?


Small*
Mangrove


Marine


Land*, mangrove
Huang W-S. 2011. Ecology and reproductive patterns of the littoral skink Emoia atrocostata on an East Asian tropical rainforest island, Zool. Stud. 50, 506-512.

Hediger H. 1934. Beitrag zur Herpetologie und Zoogeographie Neu Britanniens und einiger umliegender Gebiete. Zoologische Jahrbücher. Abteilung für Systematik, Ökologie und Geographie der Tiere 65, 441–582.


McCoy M. 2006. Reptiles of the Solomon Islands. Pensoft, Sofia-Moscow, Pensoft Series Faunistica n° 57. 147 pp [page 55]
Scincidae
Eugongylus albofasciolatus
Small*
Land*, mangrove
McCoy M. 2006. Reptiles of the Solomon Islands. Pensoft, Sofia-Moscow, Pensoft Series Faunistica n° 57. 147 pp [page 70]
Scincidae
 Eumeces kishinouyei


Picture only available
Freshwater
Unpublished. https://www.mindenpictures.com/search/preview/japanese-skink-eumeces-kishinouyei-eating-crab-iriomote-island-japan/0_00300852.html
Scincidae
Eutropis multifasciata
Geosesarma sp
Freshwater
Sy E. 2018. Many‐lined Sun Skink Eutropis multifasciata predation on freshwater crab Geosesarma sp. on Busuanga Island, Philippines. SE Asia Vert Records, 18‐19.

Scincidae
Phoboscincus bocourti
Geograpsus grayi
Land
This study
Teiidae
Cnemidophorus lemniscatus
?
?
Beebe W. 1944. Field notes on the lizards of Kartabo, British Guiana, and Caripito, Venezuela. Part 3. Zoologica 30, 195-216.
Teiidae
Kentropyx calcarata
Grapsidae spp.
Mangrove
Roberto IJ, Brito L, Pinto T. 2012. Ecological aspects of Kentropyx calcarata (Squamata: Teiidae) in a mangrove area in northeastern Brazil. Bol. Asoc. Herpetol. Esp. 23, 3-8.
Teiidae
Crocodilurus amazonicus


?

Freshwater


Martins M. 2006. Life in the water: ecology of the jacarerana lizard,Crocodilurus amazonicus. Herpet. J. 16, 171-176

Mesquita DO, Colli GR, Costa GC, França FGR,Garda AA, Peres Jr AK. 2006. At the water´s edge: ecology of semiaquatic Teiids in Brazilian Amazon. J. Herpet. 40, 221-229
Teiidae
Salvator merianae
?
?
Abrahão CR, Russell JC, Silva JC, Ferreira F, Dias RA. Population assessment of a novel island invasive: tegu (Salvator merianae) of Fernando de Noronha. Island invasives: scaling up to meet the challenge. 2019;62, 317-25. In: C.R. Veitch, M.N. Clout, A.R. Martin, J.C. Russell and C.J. West (eds.) (2019). Island invasives: scaling up to meet the challenge, pp. 317–325. Occasional Paper SSC no. 62. Gland, Switzerland: IUCN
Teiidae
Tupinambis (nigropunctatus) teguixin
?
?
Beebe W. 1944. Field notes on the lizards of Kartabo, British Guiana, and Caripito, Venezuela. Part 3. Zoologica 30, 195-216.
Teiidae
Pholidoscelis atrata
Coenobita clypeatus
Marine
Donihue CM, Giller GSJ, Herrel A. 2017. Natural history notes: Pholidoscelis atrata (Redonda Ground Lizard). Diet. Herpetol. Rev. 48,  655.
Tropiduridae
Microlophus albemarlensis, M. atacamensis
Grapsus grapsus
Marine
Nagu K, Guerra-Correa C, Shoemaker, VH. 2011. Dining Intertidally: Diet, Energetics, and Osmotic Relations of Two Shoreline-Foraging Tropidurid Lizard Species Authors: S. Am. J. Herpetol. 20, 8-16
Varanidae
Varanus albigularis, V. niloticus
Potamonautidae
Freshwater
Dalhuijsen K, Branch WR, Alexander GJ. 2014. A comparative analysis of the diets of Varanus albigularis and Varanus niloticus in South Africa, African Zool. 49, 83-93.
Varanidae
Varanus indicus
Cardisoma carnifex,
Ocypode spp., Bistro lato
Land, aquatic, coconut
Ehrhard SP. 2016. Dietary behavior of the mangrove monitor lizard (Varanus indicus) on Cocos island, Guam, and strategies for Varanus indicus eradication, Master of Science, University of Hawai at Hilo.

Kentropyx calcarata
Grapsidae family
Mangrove
Roberto IJ, Brito L, Pinto T. 2012. Ecological aspects of Kentropyx calcarata (Squamata: Teiidae) in a mangrove area in northeastern Brazil, Bol. Asoc. Herpetol. Esp. 23, 3-8.
Varanidae
Varanus panoptes, V. mertensi, V. mitchelli, V. gouldii

V. mertensi
Holthuisana sp


Holthuisana sp
Freshwater
Shine R. 1986. Food habits, habitats and reproductive biology of four sympatric species of varanid lizards in tropical Australia, Herpetologica, 42, 346-360.

Mayes PJ, Thompson GG, Withers PC. 2005. Diet and foraging behaviour of the semi-aquatic Varanus mertensi (Reptilia: Varanidae). Wild. Res. 32,  67-74.
Varanidae
Varanus salvator


?


Episesarma spp.
?


Marsh
Mahaprom, R. and Kulabtong, S. (2018) Observation of feeding habit of the Asian water monitor, Varanus salvator (Laurenti, 1768) (Squamata Varanidae) on a Asian toad, Duttaphrynus melanostictus (Schneider, 1799) (Anura Bufonidae) in Thailand, Biodivers. J. 9, 213-216.

Kulabtong S, Mahaprom R. 2015. Observation on food items of Asian water monitor, Varanus salvator (Laurenti,1768) (SquamataVaranidae), in urban ecosystem, Central Thailand, Biodivers. J. 6, 695-698
Varanidae
Varanus dumerilii
Somanniathelphusa spp and other genera (?)


Eriocheir sinensis

Freshwater


Freshwater
Technopolis K, Luang K. 2008. Geographical distribution, instinctive feeding behavior and report of nocturnal activity of Varanus dumerilii in Thailand. Biawak 2, 152-158.

Krebs U. 1979. Der Dumeril-Waran (Varanus dumerilii), ein spezialisierter Krabbenfresser? (Reptilia: Sauria: Varanidae). Salamandra, 15, 146-157.
Varanidae
V. albigularis, V. niloticus
Potamonautidae
Freshwater
Dalhuijsen K, Branch WR, Alexander GJ. 2014. A comparative analysis of the diets of Varanus albigularis and Varanus niloticus in South Africa. Afr. Zool. 49, 83-93.
Varanidae
Varanus indicus
Grapsidae
Marine
McCoy M. 2006. Reptiles of the Solomon Islands. Pensoft, Sofia-Moscow, Pensoft Series Faunistica n° 57. 147 pp [page 92]
Varanidae
Varanus indicus

?
?
Philipp KM, Ziegler T, Böhme W. 2007. Preliminary investigations of the natural diet of six monitor lizard species of the Varanus (Euprepiosaurus) indicus group. In Advances in monitor research III, H.-G. Horn, W. Böhme, and U. Krebs, eds., Rheinbach. Mertensiella, 16, 336-345.
Varanidae
Varanus caerulivirens
?
?
Philipp KM, Ziegler T, Böhme W. 2007. Preliminary investigations of the natural diet of six monitor lizard species of the Varanus (Euprepiosaurus) indicus group. In Advances in monitor research III, H.-G. Horn, W. Böhme, and U. Krebs, eds., Rheinbach. Mertensiella, 16, 336-345.
Varanidae
Varanus cerambonensis
?
?
Philipp KM, Ziegler T, Böhme W. 2007. Preliminary investigations of the natural diet of six monitor lizard species of the Varanus (Euprepiosaurus) indicus group. In Advances in monitor research III, H.-G. Horn, W. Böhme, and U. Krebs, eds., Rheinbach. Mertensiella, 16, 336-345.
Varanidae
Varanus indicus. V. dumerelii, V. gouldii, V. komodoensis, mertensi, V. mitchelli, V. niloticus, V. panoples, V. rosenbergi, V. salvator, V. semiremex, V. bengalensis
?
?
Losos JB, Greene HW. 1988. Ecological and evolutionary implications of diet in monitor lizards. Biol. J. Linn. Soc. 35, 379-407
Varanidae
Varanus grayi
Coenobita rugosa (legs)
Marine
Auffenberg W. 1988. Gray's monitor lizard. (University of Florida Press, Gainesville, Florida, 1988). xi + 419 pp.
Varanidae
Varanus mabitang

?
Land #
Gaulke M, Volker Altenbach A, Demegillo A, Struck U. 2007. On the Diet of Varanus mabitang. Mertensiella 16, 228-239.

Varanidae
Varanus salvator
?
Freshwater
Auffenberg W. 1981. The Behavioral Ecology of the Komodo Monitor. (University Presses of Florida, Gainesville, Florida, USA, 1981). x + 406 pp.
Varanidae
Varanus bengalensis
Telphusia sp,
Paratelphusa hydrodromus,
P. edentate,
P. jacquemonti,
P. cf. guerini,
Barytelphusia curicularis,
Potomon simulum,
Coenonita rugosa, Ocypode ceratothalamus, S. Ocypoda, Geograpsus grayi, Sesarma foxi, Episesarum versicolor, E. Indicum
Marine,
freshwater,
land
Auffenberg W. 1994. The Bengal Monitor (University Press of Florida, Gainesville, Florida, 1994). xxviii + 561 pp.


Varanidae
Varanus ornatus
Several spp. ?
Mangrove, swamp, forest
Angelici FM, Luiselli L. 1999. Aspects of ecology of Varanus niloticus in south-eastern Nigeria, and their contribution to the knowledge of the evolutionary history of V. niloticus species complex, Rev. Ecol. (La Terre et la Vie) 54, 29-42.

* small crabs possibly from the genus Parahelice (Family Varunidae) or "mangrove" crabs (Family Sesarmidae (<20 mm) and soft bodied (McCoy personal communication).
 # Unidentified species (local name Kwataw or Man-ok (in Philippine), red land crab (in English).
